# Supplementary material for: Rapid Reductions in Breast Density following Tamoxifen Therapy as Evaluated by Whole-Breast Ultrasound Tomography
Source: J Clin Med. 2022 Feb 1;11(3):792. doi: 10.3390/jcm11030792 (PMC8836554; doi:10.3390/jcm11030792)
Supplement: Supplementary file 1 [file jcm-11-00792-s001.zip]

Archive with 1 entries (1 files):
- jcm-1509444-supplementary.pdf
